# Supplementary material for: A New Species Bussabanomyces oryzae Isolated from Rice and Beneficial Application in Rice Seedling
Source: J Fungi (Basel). 2026 Mar 19;12(3):222. doi: 10.3390/jof12030222 (PMC13027448; doi:10.3390/jof12030222)
Supplement: Supplementary file 1 [file jof-12-00222-s001.zip]

Archive with 1 entries (1 files):
- jof-4190107-supplementary tables.pdf
